# Supplementary material for: Is It Human or Animal? The Origin of Pathogenic E. coli in the Drinking Water of a Low-Income Urban Community in Bangladesh
Source: Trop Med Infect Dis. 2021 Oct 5;6(4):181. doi: 10.3390/tropicalmed6040181 (PMC8544722; doi:10.3390/tropicalmed6040181)
Supplement: Supplementary file 1 [file tropicalmed-06-00181-s001.zip]

Archive with 1 entries (1 files):
- tropicalmed-1355315-supplementary.pdf
